# Supplementary material for: The impact of medical cannabis consumption on the oral flora and saliva
Source: PLoS One. 2021 Feb 12;16(2):e0247044. doi: 10.1371/journal.pone.0247044 (PMC7880425; doi:10.1371/journal.pone.0247044)
Supplement: S2 File — (XLS) [file pone.0247044.s002.xls]

## Sheet: גרפים
לפני							אחרי							אחרי -2
					כחול	ירוק				כחול	ירוק				כחול	ירוק																	L.Bacili
					CLASS	CLASS				CLASS	CLASS				CLASS	CLASS				Time 0					Time 1				Time 2					Time 1	Time2
דגימה	תאריך	נפח מ"ל	PH	קצב	S.MUT	L.B	נפח מ"ל	PH	קצב	S.MUT	L.B	נפח מ"ל	PH	קצב	S.MUT	L.B		name	family	specimen no.	Ph-T0	Vol-T0	Flow-T0	S-MUT-T0	Ph T1	Vol T1	Flow T1	S-MUT T1	Ph T2	Vol T2	Flow T2	S-MUT T2	L Bacili T0	L Bacili t1	L Bacili T2
3	20/7/2019	6.5	7	1.3	2	2	4	5	0.8	1	3	3	5	0.6	2	3		רעות	ממן	3	7	6.5	1.3	2	5	4	0.8	1	5	3	0.6	2	2	3	3
4	20/7/2019	4.5	7	0.9	3	2	6	6	1.2	1	4	6.5	6	1.3	2	2		דרורה	גביש	4	7	4.5	0.9	3	6	6	1.2	1	6	6.5	1.3	2	2	4	2
5	23/7/2019	3.5	6	0.7	1	3	4	6.5	0.8	2	2.5	6	6	1.2	1	3		מרינה באר	פאר	5	6	3.5	0.7	1	6.5	4	0.8	2	6	6	1.2	1	3	2.5	3
6	26/7/2019	6.5	6	1.3	2	3	4.5	6	0.9	2	4			0				ג'מילה	אסדי	6	6	6.5	1.3	2	6	4.5	0.9	2			0		3	4
7	2019-03-08	3	7	0.6	2	3	6.5	6.5	1.3	2	2.5	5	6	1	3	3		אנסאף	אבו רעד	7	7	3	0.6	2	6.5	6.5	1.3	2	6	5	1	3	3	2.5	3
8	2019-03-08	3	6	0.6	3	3	5.5	6	1.1	3	3			0				מיכל	שוחט	8	6	3	0.6	3	6	5.5	1.1	3			0		3	3
9	2019-05-08	3	5.5	0.6	2	2.5	1	5	0.2	2	3.5			0				עאידה	מחאמיד	9	5.5	3	0.6	2	5	1	0.2	2			0		2.5	3.5
10	2019-09-08	3	5	0.6	1	3	2.5	5	0.5	2	4	4	4	0.8	1	3		נזרי דוד	ישראל	10	5	3	0.6	1	5	2.5	0.5	2	4	4	0.8	1	3	4	3
11		9	6	1.8	2	0	8.5	7	1.7	1	2			0				אבבה	טרקה	11	6	9	1.8	2	7	8.5	1.7	1			0		0	2
12		5.5	6	1.1	0	2	6.5		1.3	0	2			0				לוי	אלמוג	12	6	5.5	1.1	0		6.5	1.3	0			0		2	2
13		10	7	2	2	3-מוקוזי	11	7	2.2	0	3			0				לין	שומר	13	7	10	2	2	7	11	2.2	0			0		3	3
14		1.5	7	0.3	1	2			0			3	6	0.6	3	3		אדוה	בנצין	14	7	1.5	0.3	1			0		6	3	0.6	3	2		3
15		14	8	2.8	2	3	11.5	7	2.3	2	3	15	7	3	3	4		אחמד	ביטאר	15	8	14	2.8	2	7	11.5	2.3	2	7	15	3	3	3	3	4
16		7	7	1.4	2	3	10	6	2	2	3	8	6	1.6	3	4		עביר	שאהין	16	7	7	1.4	2	6	10	2	2	6	8	1.6	3	3	3	4
17		X	X	#VALUE!	X	X	1.5	6	0.3	3	2			0				אורלי	משה	17	X	X	#VALUE!	X	6	1.5	0.3	3					X	2
18		X	X	#VALUE!	X	X	5	6	1	3	3			0				יעקב	חגאג	18	X	X	#VALUE!	X	6	5	1	3					X	3
19		2	4	0.4	2	4	1.5	5	0.3	2	4	2	4	0.4	3	4		שפרה	כהן	19	4	2	0.4	2	5	1.5	0.3	2	4	2	0.4	3	4	4	4
20		4	6	0.8	2	3	7.5	6	1.5	2	3	2	5	0.4	3	4		לילי	סקובאל	20	6	4	0.8	2	6	7.5	1.5	2	5	2	0.4	3	3	3	4
																									2	3	1	2	2	3	2	1	2	0	2	1	2	2	2	2
																									1	1	2	2	2	3	2	2	1	0	0		2	2	2	2

## Sheet: נתונים
לפני													אחרי-1									אחרי-2
									כחול	ירוק						כחול	ירוק								כחול	ירוק
להכניס לגרף									CLASS	CLASS						CLASS	CLASS								CLASS	CLASS
דגימה	תאריך לקיחה	לפני/אחרי	ת"ז	שם פרטי	משפחה	נפח מ"ל	PH	שעה	S.MUT	L.B	הערות	תאריך לקיחה		נפח מ"ל	PH	S.MUT	L.B	קריאת פלטה-מתוכנן			תאריך לקיחה		נפח מ"ל	PH	S.MUT	L.B	קריאת פלטה-מתוכנן
1	2019-06-07	לפני	58438268			0.7	5	1899-12-31 11:30:00	4	4	קריאה לאחר 48 שעות. קריאה לאחר 72 שעות אין הבדל מקריאה קודמת
2	16/7/2019	לפני	27635903			11	7	1899-12-31 10:30:00	0-1	3		23/11/19	אחרי	10.5	6.5			25/11/19	יומנא
3	20/7/2019	לפני	66636408	רעות	ממן	6.5	7	1899-12-31 10:00:00	2	2	טל: 0506336022	30/7/2019	אחרי	4	5	1	3						3	5	2	3
4	20/7/2019	לפני		דרורה	גביש	4.5	7	1899-12-31 12:00:00	3	2	טל: 0529573218	2019-05-09	אחרי	6	6	1	4				30/11/19		6.5	6	2	2	2019-02-12	מרים
5	23/7/2019	לפני		מרינה באר	פאר	3.5	6	1899-12-31 10:00:00	1	3		2019-03-08	אחרי	4	6.5	2	"2-3"				2019-10-12		6	6	1	3	2019-12-12	עאדל
6	26/7/2019	לפני		ג'מילה	אסדי	6.5	6	1899-12-31 16:16:00	2	3		2019-02-08	אחרי	4.5	6	2	4
7	2019-03-08	לפני		אנסאף	אבו רעד	3	7	1899-12-31 10:50:00	2	3		17/8/19	אחרי	6.5	6.5	2	"2-3"				30/11/19		5	6	3	3
8	2019-03-08	לפני	29287430	מיכל	שוחט	3	6.5	1899-12-31 11:04:00	3	3		31/8/19	אחרי	5.5	6	3	3
9	2019-05-08	לפני		עאידה	מחאמיד	3	5.5	1899-12-31 12:30:00	2	"2-3"		2019-10-09	אחרי	1	5	2	"3-4"		מרים
10	2019-09-08	לפני	59306274	נזרי דוד	ישראל	3	5	1899-12-31 14:30:00	1	3		22/8/19	אחרי	2.5	5	2	4				29/11/19		4	4	1	3	2019-01-12	ויסאל
11	14/8/2019	לפני		אבבה	טרקה	9	6	1899-12-31 15:00:00	2	0		18/12/19	אחרי	8.5	7	1	2	20/12/19	עאדל- התקבללילה לפני נשמר במקרר
12	29/8/2019	לפני		לוי	אלמוג	5.5	6		0	2	נזרע בעיכוב 4 שעות	22/11/2019	אחרי	6.5		0	2	24/11/19	ויסאל	אחרון
13	2019-04-09	לפני		לין	שומר	10	7		2	3-מוקוזי	רוק מאוד מוקוזי, צמיחה לא ברורה	28/9/2019	אחרי	11	7	0	3 יתכן ןמדובר בחיידקים אחרים	28/9/2019	מרים	גם הפעם רוק מאוד מוקוזי, מתלוננת על יובש בפה
14	2019-06-09	לפני		אדוה	בנצין	1.5	7		1	2	לקח ד"ר ג'ורג'										2019-06-12		3	6	3	3	2019-08-12	ויסאל זרעה
15	2019-06-09	לפני		אחמד	ביטאר	14	8		2	3		25/9/19	אחרי	11.5	7	2	3	27/9/19			30/11/19		15	7	3	4
16	2019-06-09	לפני		עביר	שאהין	7	7		2	3	לנסות משטח: מורפולוגיה שונה	20/9/2019	אחרי	10	6	2	3	22.9.19	הדיל		2019-06-12		8	6	3	4	2019-08-12	ויסאל זרעה
17	21/9/2019	על קנאביס	310008974	אורלי	משה	X	X		X	X			על קנאביס	1.5	6	3	2	23.9.19	מרים
18	2019-05-10	על קנאביס	302962956	יעקב	חגאג	X	X		X	X				5	6	3	3	7.10.19	ויסאל	שנה על קנאביס
19	2019-08-10	?		שפרה	כהן	2	4		2	4	טל: 054-6161251			1.5	5	2	4	10.10.19	עאדל		29/11/19		2	4	3	4	2019-01-12	ויסאל
20	2019-12-10	לפני		לילי	סקובאל	4	6		2	3		25/10/19		7.5	6	2	3	27/10/19		לקרוא פלטה	29/11/19		2	5	3	4	2019-01-12	ויסאל
	22/11/19
																				נפח מטערך, התקבלו במיכלי תרביות שתן - ד"ר ג'ורג'
